# Supplementary material for: Management of Adolescents With OUD: A Simulation Case for Subspecialty Trainees in Addiction Medicine and Addiction Psychiatry
Source: MedEdPORTAL. 2021 Apr 20;17:11147. doi: 10.15766/mep_2374-8265.11147 (PMC8056775; doi:10.15766/mep_2374-8265.11147)
Supplement: Supplementary file 1 — OUD Simulation Case.docxDemographic Information Survey.docxConfidence Survey.docxCritical Actions Checklist.docxLearner Packet.docxLearner Satisfaction Survey.docxManagement of Adolescents With OUD.pptStandardized Patient Packet.docxDebriefing Guide.docx [file mep_2374-8265.11147-s001.zip]

Archive with 10 entries (10 files):
- C. Confidence Survey.docx
- D. Critical Actions Checklist.docx
- E. Learner Packet.docx
- F. Learner Satisfaction Survey.docx
- G. Management of Adolescents with OUD.ppt
- H. Standardized Patient Packet.docx
- I. Debriefing Guide.docx
- A. OUD Simulation Case.docx
- B. Demographic Information Survey.docx
- Educational_Summary_Report_11147.pdf
